# Supplementary material for: The Effect of Exercise-Based Interventions on Health-Related Quality of Life of Patients with Hematological Malignancies: A Systematic Review and Meta-Analysis
Source: Healthcare (Basel). 2025 Feb 21;13(5):467. doi: 10.3390/healthcare13050467 (PMC11898443; doi:10.3390/healthcare13050467)
Supplement: Supplementary file 1 [file healthcare-13-00467-s001.zip]

Archive with 1 entries (1 files):
- healthcare-3446657-supplementary.pdf
